# Supplementary material for: Dynamic foraminal dimensions during neck motion 6.5 years after fusion and artificial disc replacement
Source: PLoS One. 2020 Aug 11;15(8):e0237350. doi: 10.1371/journal.pone.0237350 (PMC7418980; doi:10.1371/journal.pone.0237350)
Supplement: S1 Data — (XLSX) [file pone.0237350.s001.xlsx]

## Sheet: Sheet1
Group	Age	Gender	Race	Time Post-op T1	Time Post-op T2
Fusion	46	M	White	28.3333	222.967
ADR	54	F	White	11.7333	150.9
ADR	48	F	White	18.5	151.233
ADR	40	M	White	12.1667	148
ADR	36	F	Black	19.9333	147.4
Fusion	38	F	White	30.3333	150.633
Fusion	27	M	White	20.2667	127.833
Fusion	37	M	Black	20.8	151.233
Fusion	39	M	Other	23.8	127.233
ADR	46	F	Other	28.0333	146.3
ADR	54	M	White	33.9333	146.4
Fusion	29	F	Black	33.7	148.267
Fusion	49	F	Black	32.9	147.633
Fusion	56	F	Black	17.8667	106.133
