# Supplementary material for: Dynamic foraminal dimensions during neck motion 6.5 years after fusion and artificial disc replacement
Source: PLoS One. 2020 Aug 11;15(8):e0237350. doi: 10.1371/journal.pone.0237350 (PMC7418980; doi:10.1371/journal.pone.0237350)
Supplement: S2 Data — Used in Figs 3 and 4. (XLSX) [file pone.0237350.s002.xlsx]

## Sheet: Axial Rotation_C4-5_FH.Min
Group	T1	T2
ADR	6.24416	6.22974
Fusion	6.54293	6.53043
ADR	6.39862	7.09665
Fusion	7.09001	7.49749
ADR	5.86207	6.60787
Fusion	7.231	7.60318
Fusion	5.8071	5.37308
Fusion	7.35494	7.32685
ADR	7.49519	6.95806
Fusion	6.96397	6.92376
Fusion	8.2663	7.84958
ADR	5.19815	5.16646
Fusion	8.64602	8.29461
ADR	7.85237	7.61269

## Sheet: Axial Rotation_C4-5_FH.Rn
Group	T1	T2
ADR	2.42991	2.68366
ADR	3.38658	3.13635
ADR	3.00455	1.71959
Fusion	3.26166	2.99572
Fusion	1.57303	2.62921
Fusion	1.21923	0.595119
ADR	3.35634	1.74341
Fusion	3.0905	3.20557
ADR	3.33887	2.12043
Fusion	2.41003	1.33716
Fusion	3.34465	1.54169
ADR	1.33961	3.64672
Fusion	2.74179	2.48612
Fusion	2.45822	2.21956

## Sheet: Axial Rotation_C4-5_FW.Min
Group	T1	T2
Fusion	4.87896	4.87337
ADR	3.51696	3.27092
Fusion	7.54343	7.6085
Fusion	2.69889	3.47002
ADR	2.0077	2.3293
ADR	4.53196	4.33366
ADR	3.38685	2.88262
ADR	1.86109	1.82332
Fusion	3.55033	2.78857
Fusion	3.41133	3.87181
ADR	7.05363	7.21695
Fusion	5.34737	5.42757
Fusion	4.77564	4.17411
Fusion	6.1824	6.65804

## Sheet: Axial Rotation_C4-5_FW.Rn
Group	T1	T2
Fusion	1.0202	1.12632
ADR	1.25842	1.3309
ADR	0.975668	1.09666
ADR	1.47756	1.77716
ADR	2.79294	2.41645
Fusion	2.90628	1.91232
ADR	1.17709	1.08268
Fusion	1.64732	1.1736
ADR	1.38643	1.57164
Fusion	1.92199	0.46803
Fusion	1.27569	1.9167
Fusion	1.02422	1.09179
Fusion	1.80332	1.75978
Fusion	2.23966	2.4534

## Sheet: Axial Rotation_C5-6_FH.Min
Group	T1	T2
ADR	8.21429	8.52647
Fusion	6.84194	7.32463
Fusion	7.27656	7.20666
ADR	7.039	7.0261
Fusion	7.97957	7.93697
Fusion	7.59112	7.76897
ADR	6.43583	6.64637
Fusion	5.69565	5.09086
ADR	9.91598	9.27677
Fusion	7.16245	7.01411
ADR	6.67745	5.37891
Fusion	7.7905	7.79788
ADR	8.58993	8.64862
Fusion	6.0099	5.91348

## Sheet: Axial Rotation_C5-6_FH.Rn
Group	T1	T2
Fusion	0.422982	0.535705
Fusion	0.816329	1.27212
ADR	0.947492	0.964461
Fusion	0.904043	1.09692
ADR	1.69662	1.0699
ADR	1.17845	0.908101
Fusion	0.621982	0.806741
Fusion	0.862447	0.996315
ADR	1.3546	1.37096
ADR	3.49329	3.04762
Fusion	1.18901	1.03392
Fusion	0.709054	1.03421
Fusion	1.36022	1.12098
ADR	0.60857	1.08921

## Sheet: Axial Rotation_C5-6_FW.Min
Group	T1	T2
Fusion	5.53799	5.69474
ADR	3.91974	4.09915
ADR	4.02359	3.85955
ADR	4.59207	4.49008
Fusion	7.57943	7.55996
Fusion	4.73785	3.59939
ADR	4.46229	5.1677
Fusion	3.92181	4.1344
Fusion	4.54383	4.45418
ADR	7.10451	6.50188
Fusion	4.59882	4.69499
ADR	4.50412	4.46421
Fusion	1.66539	1.79352
Fusion	3.72914	3.85229

## Sheet: Axial Rotation_C5-6_FW.Rn
Group	T1	T2
Fusion	0.931642	0.298438
Fusion	0.428117	0.656966
ADR	0.691026	0.77373
Fusion	1.27238	0.94595
Fusion	0.565706	0.442004
ADR	0.988173	0.939655
Fusion	0.50612	0.542956
ADR	0.910297	0.617939
ADR	0.566801	0.776332
Fusion	0.962138	0.932177
Fusion	1.53307	1.38824
ADR	1.16708	0.754407
ADR	1.03605	0.712178
Fusion	0.851833	0.916205

## Sheet: Axial Rotation_C6-7_FH.Min
Group	T1	T2
Fusion	6.34297	6.85438
Fusion	7.79857	7.72815
ADR	7.58928	6.95066
ADR	6.57941	7.51266
Fusion	5.75938	5.94157
Fusion	6.30646	5.46649
Fusion	8.68938	8.73852
Fusion	5.97239	6.40224
ADR	6.92049	7.22
ADR	8.50789	8.66016
ADR	9.34009	9.49907
ADR	7.93774	8.18991
Fusion	6.88978	6.94825
Fusion	8.47906	7.42034

## Sheet: Axial Rotation_C6-7_FH.Rn
Group	T1	T2
ADR	1.78206	1.18603
ADR	2.22553	1.92778
Fusion	1.83123	0.777169
Fusion	2.61744	2.48896
ADR	3.5199	2.3647
Fusion	2.87463	2.34796
Fusion	2.63303	1.86874
Fusion	1.95907	1.29137
ADR	1.42113	1.67084
Fusion	3.03428	3.23493
Fusion	0.511093	0.767616
Fusion	3.53062	1.59213
ADR	1.97201	1.62097
ADR	1.95584	1.30447

[truncated: 2 more sheets: Axial Rotation_C6-7_FW.Min, Axial Rotation_C6-7_FW.Rn]
