# Supplementary material for: Dynamic foraminal dimensions during neck motion 6.5 years after fusion and artificial disc replacement
Source: PLoS One. 2020 Aug 11;15(8):e0237350. doi: 10.1371/journal.pone.0237350 (PMC7418980; doi:10.1371/journal.pone.0237350)
Supplement: S3 Data — Used in Figs 3 and 4. (XLSX) [file pone.0237350.s003.xlsx]

## Sheet: Extension_C4-5_FH.Min
Group	T1	T2
Fusion	5.86867	5.39016
ADR	6.64266	6.51875
Fusion	7.29315	6.85233
Fusion	7.71599	7.97796
Fusion	7.16982	7.54014
Fusion	7.34051	7.38368
ADR	7.94354	7.78137
Fusion	7.24873	6.51847
Fusion	7.51566	7.39616
ADR	7.71439	7.05633
ADR	5.80317	5.7518
ADR	8.63128	8.01245
ADR	5.24607	4.98989
Fusion	8.86746	8.31033

## Sheet: Extension_C4-5_FH.Rn
Group	T1	T2
ADR	2.36986	2.23557
Fusion	3.43846	3.0214
ADR	1.10525	1.06153
Fusion	2.15432	2.50841
ADR	2.17266	2.01807
Fusion	1.69357	1.23058
Fusion	2.40692	1.84837
ADR	3.36799	3.73775
Fusion	1.01252	1.19424
ADR	1.28316	1.21967
ADR	2.12152	1.2626
Fusion	1.84849	2.05473
Fusion	1.24302	1.39268
Fusion	2.1937	2.79041

## Sheet: Extension_C4-5_FW.Min
Group	T1	T2
Fusion	3.90492	4.10695
ADR	1.99307	1.66519
Fusion	3.39148	2.83899
Fusion	3.97223	4.55276
Fusion	3.71639	3.62453
Fusion	2.62831	3.48254
Fusion	5.413	6.16963
ADR	3.48744	3.20029
ADR	2.35511	1.81899
Fusion	4.62888	4.42012
ADR	7.27866	7.34873
ADR	2.38445	2.02849
Fusion	7.52715	7.49392
ADR	4.14558	4.16806

## Sheet: Extension_C4-5_FW.Rn
Group	T1	T2
ADR	1.62146	1.34809
ADR	2.30687	2.64112
Fusion	2.40867	2.45522
Fusion	1.38458	1.2467
Fusion	2.58471	2.17629
Fusion	1.12102	1.16529
Fusion	1.65214	1.2309
Fusion	3.14943	2.69561
ADR	1.153	1.21634
ADR	1.65696	2.09885
Fusion	2.26422	1.1384
Fusion	1.62769	0.899775
ADR	3.12408	3.09974
ADR	0.440002	0.514247

## Sheet: Extension_C5-6_FH.Min
Group	T1	T2
Fusion	7.8488	8.02174
Fusion	7.50642	7.09529
Fusion	6.06455	5.50151
Fusion	5.26144	5.18354
Fusion	7.06414	7.45695
ADR	7.02255	7.79791
Fusion	7.74879	7.36344
Fusion	7.02941	7.5018
ADR	8.34506	8.4215
ADR	8.51744	8.23713
ADR	9.71179	9.01259
ADR	6.99071	5.37597
Fusion	7.04753	7.14337
ADR	6.23137	6.59616

## Sheet: Extension_C5-6_FH.Rn
Group	T1	T2
ADR	2.2	2.14812
ADR	0.963574	0.934358
ADR	1.02591	1.60945
Fusion	1.07376	0.579892
Fusion	0.417359	1.4986
ADR	1.65319	1.6207
Fusion	1.4899	1.34021
Fusion	1.59373	1.42668
ADR	1.16022	1.06307
Fusion	1.10623	1.2391
ADR	1.65358	1.54444
Fusion	0.887255	0.701015
Fusion	0.620837	0.880208
Fusion	1.3881	1.1106

## Sheet: Extension_C5-6_FW.Min
Group	T1	T2
ADR	4.69788	4.46913
ADR	4.37241	4.88731
Fusion	4.12884	4.02197
Fusion	4.64905	4.56279
ADR	6.83572	6.37968
Fusion	1.66576	1.63314
Fusion	4.93847	4.67808
ADR	3.62104	3.95049
Fusion	5.52203	5.69787
Fusion	4.50205	4.34504
ADR	3.96669	4.21325
Fusion	3.81147	3.65392
ADR	4.32277	4.45767
Fusion	7.65644	7.55065

## Sheet: Extension_C5-6_FW.Rn
Group	T1	T2
Fusion	1.51681	1.01483
ADR	0.9118	1.29215
Fusion	0.338782	0.627562
Fusion	2.15459	1.05058
Fusion	0.779519	1.03873
ADR	1.17361	1.15682
Fusion	0.901129	0.622639
ADR	1.30191	1.47902
Fusion	1.15315	0.557183
ADR	0.658293	1.58848
Fusion	1.05552	0.429565
Fusion	0.616717	0.489159
ADR	1.37888	1.46442
ADR	1.11369	1.08009

## Sheet: Extension_C6-7_FH.Min
Group	T1	T2
Fusion	5.73916	6.1165
Fusion	8.13624	9.40203
Fusion	7.68183	7.57993
Fusion	6.85208	6.075
Fusion	9.3362	8.48481
ADR	9.75074	9.44606
ADR	7.22634	6.57833
Fusion	6.50691	7.22223
ADR	7.11369	7.48228
Fusion	6.82715	6.1402
Fusion	6.62292	7.06975
ADR	8.11841	7.80403
ADR	7.8563	7.55695
ADR	8.35627	7.77075

## Sheet: Extension_C6-7_FH.Rn
Group	T1	T2
Fusion	1.02258	1.16855
Fusion	4.05036	2.3507
Fusion	2.76105	2.38815
ADR	1.34206	2.47236
ADR	1.49238	1.72627
ADR	3.0594	2.77656
Fusion	2.51833	1.89958
Fusion	2.57761	2.32249
Fusion	3.45502	1.64337
Fusion	1.96075	2.87007
ADR	1.43799	1.952
ADR	1.29418	1.94952
ADR	2.06909	2.75582
Fusion	2.09323	2.28391

[truncated: 2 more sheets: Extension_C6-7_FW.Min, Extension_C6-7_FW.Rn]
