# Supplementary material for: Dynamic foraminal dimensions during neck motion 6.5 years after fusion and artificial disc replacement
Source: PLoS One. 2020 Aug 11;15(8):e0237350. doi: 10.1371/journal.pone.0237350 (PMC7418980; doi:10.1371/journal.pone.0237350)
Supplement: S4 Data — Used for statistics reported in the last paragraph of Results. (XLSX) [file pone.0237350.s004.xlsx]

## Sheet: Axial Rotation_C4-C7-ROM
Group	T1	T2
ADR	7.00515	4.71173
ADR	10.4586	11.0907
Fusion	11.2686	6.1265
Fusion	10.4202	8.52057
Fusion	16.7428	16.44
Fusion	6.97246	2.31724
Fusion	13.8049	6.35051
ADR	13.9183	11.8621
Fusion	16.5324	15.1743
Fusion	15.3804	11.7107
Fusion	12.3646	7.98679
ADR	10.6193	9.92037
ADR	16.7911	13.4057
ADR	13.6489	14.1166

## Sheet: Extension_C4-C7_ROM
Group	T1	T2
ADR	23.2861	29.599
Fusion	42.5109	28.7311
Fusion	22.5438	27.0952
Fusion	24.7604	20.0291
Fusion	35.7598	26.2581
ADR	49.733	43.0374
ADR	22.682	22.2506
Fusion	38.5676	33.1471
Fusion	18.5479	1.94054
Fusion	25.6696	16.5378
Fusion	22.4063	22.7514
ADR	28.3861	22.6939
ADR	31.3655	32.4493
ADR	30.2698	26.2544
