# Supplementary material for: Dynamic foraminal dimensions during neck motion 6.5 years after fusion and artificial disc replacement
Source: PLoS One. 2020 Aug 11;15(8):e0237350. doi: 10.1371/journal.pone.0237350 (PMC7418980; doi:10.1371/journal.pone.0237350)
Supplement: S5 Data — Used for statistics reported in the second paragraph of Methods. (XLSX) [file pone.0237350.s005.xlsx]

## Sheet: C4-C5
Group	Vertebral body width (mm)	Canal length (mm)	Torg ratio	Disc height (mm)	Disc bulge (mm)	Kang Scale
Fusion	15	9.7	0.646667	6.2	0.7	0
ADR	16.4	10.5	0.640244	6.6	1.5	0
Fusion	16.8	9.8	0.583333	4.5	1.5	1
ADR	16.5	10.8	0.654545	6.4	1.5	0
Fusion	16.4	10.8	0.658537	6.9	2.5	0
Fusion	14.3	11.3	0.79021	6.1	0	0
ADR	10.8	11.3	1.0463	6.4	0.5	0
ADR	16.1	9.9	0.614907	7.6	0	0
Fusion	14.6	8.9	0.609589	4.9	1.8	1
Fusion	16.5	12.4	0.751515	6.9	1	0
Fusion	15.5	12	0.774194	5.9	0.4	0
ADR	14.4	10.1	0.701389	5.9	0.9	0
Fusion	16.1	10.9	0.677019	6	0.7	0
ADR	14.5	8.8	0.606897	7.1	1.8	1

## Sheet: C5-C6
Group	Vertebral body width (mm)	Canal length (mm)	Torg ratio	Disc height (mm)	Disc bulge (mm)	Kang Scale
Fusion	14.4	6.2	0.430556	3.4	3.5	2
ADR	15.9	9.1	0.572327	6.2	3.5	1
Fusion	13.7	9.4	0.686131	4.3	2.7	1
Fusion	14.3	5.2	0.363636	5.2	4.7	2
Fusion	15.4	9.9	0.642857	3.9	3.5	1
ADR	13.4	7.1	0.529851	4.7	3.3	2
ADR	12.1	9.1	0.752066	5.5	2.9	1
Fusion	17.3	9.3	0.537572	3.5	3.1	1
ADR	16.8	5.6	0.333333	5.5	3.4	3
Fusion	14.6	6	0.410959	5	4.9	2
ADR	17.2	7.8	0.453488	4.4	3	1
Fusion	15.7	10.3	0.656051	5.9	2.9	1
ADR	15.3	6.4	0.418301	3.8	4.4	2
Fusion	16.7	7.9	0.473054	5	3.5	2

## Sheet: C6-C7
Group	Vertebral body width (mm)	Canal length (mm)	Torg ratio	Disc height (mm)	Disc bulge (mm)	Kang Scale
ADR	17.2	9.5	0.552326	7.6	0.6	0
Fusion	15.4	11.6	0.753247	6.6	1.5	0
ADR	18	9.1	0.505556	7	1.1	0
Fusion	17.2	10	0.581395	6	0.5	0
Fusion	17.2	10	0.581395	4.5	2.5	1
ADR	16.3	8.4	0.515337	6.4	2	1
Fusion	17.2	9.7	0.563953	7.1	1.4	1
Fusion	16.3	10.5	0.644172	7	2	1
Fusion	15.4	9.3	0.603896	6.6	1.5	1
ADR	14.8	11.4	0.77027	6.8	0	0
Fusion	15.6	10.5	0.673077	6.5	1.2	0
ADR	12.2	11	0.901639	6.3	1	0
Fusion	17.6	9.9	0.5625	6.5	2.2	0
ADR	16.5	10.1	0.612121	6.8	1.5	0
